# Supplementary material for: Significant oligodendrocyte progenitor and microglial cell death is a feature of remyelination following toxin-induced experimental demyelination
Source: Brain Commun. 2025 Jan 17;7(1):fcae386. doi: 10.1093/braincomms/fcae386 (PMC11739797; doi:10.1093/braincomms/fcae386)
Supplement: fcae386_Supplementary_Data [file fcae386_supplementary_data.zip]

Archive with 3 entries (3 files):
- Supplementary_Figures.pdf
- Supplementary_Table_1.xlsx
- Supplementary_Table_2.xlsx
