# Supplementary material for: Significant oligodendrocyte progenitor and microglial cell death is a feature of remyelination following toxin-induced experimental demyelination
Source: Brain Commun. 2025 Jan 17;7(1):fcae386. doi: 10.1093/braincomms/fcae386 (PMC11739797; doi:10.1093/braincomms/fcae386)
Supplement: fcae386_Supplementary_Data [file fcae386_supplementary_data.zip › Supplementary_Table_1.xlsx]

## Sheet: Supplementary Table 1
Supplementary Table 1: Primary and secondary antibodies used in this study.
PRIMARY ANTIBODIES
Antibody	Target/Function	Vendor	Product	Host Ig class	Clone	Concentration	Vendor Link
MBP	Myelin, Oligodendrocytes (myelinating)	Aves Labs	MBP	Chicken IgY	Polyclonal	1:100,	https://www.aveslabs.com/products/anti-myelin-basic-protein-antibody-mbp?variant=25143408033892
NfL	Neurons-Axonal Processes	BioLegend	846002	Mouse IgG1	NFL2	1:100,	https://www.biolegend.com/fr-fr/products/purified-anti-neurofilament-l-nf-l-antibody-12835
Olig2	Oligodendroglial Lineage (gene transcription)	Millipore	MABN50	Mouse IgG2	Monoclonal; Clone 211F1.1	1:1000,	https://www.sigmaaldrich.com/US/en/product/mm/mabn50
PDGFRa	OPC, Pericytes	R&D Systems	AF1062	Goat IgG	Polyclonal	1:100,	https://www.rndsystems.com/products/mouse-pdgf-ralpha-antibody_af1062
GFAP	Astrocytes	Aves Lab	GFAP	Chicken IgY	Polyclonal	1:1000,	https://www.aveslabs.com/products/anti-glial-fibrillary-acidic-protein-antibody-gfap
Iba1	Microglia, Macrophages	Invitrogen	PA5-18039	Goat IgG	Polyclonal	1:500,	https://www.thermofisher.com/antibody/product/IBA1-Antibody-Polyclonal/PA5-18039
Ki67	Actively Proliferating Cells	BD Biosciences	550609	Mouse IgG1	Monoclonal; Clone B56	1:500,	https://www.bdbiosciences.com/en-us/products/reagents/flow-cytometry-reagents/research-reagents/single-color-antibodies-ruo/purified-mouse-anti-ki-67.550609
SECONDARY ANTIBODIES
Antibody	Target/Function	Vendor	Product	Host Ig class	Clone	Concentration	Vendor Link
Alexa Fluor 488	Donkey Anti-Chicken	Jackson Immunology	703-545-155	IgY (IgG)	Polyclonal	1:200,	https://www.jacksonimmuno.com/catalog/products/703-545-155
Alexa Fluor 555	Donkey Anti-Chicken	Invitrogen	A78949	IgG	Polyclonal	1:200,	https://www.thermofisher.com/antibody/product/Donkey-anti-Chicken-IgY-H-L-Highly-Cross-Adsorbed-Secondary-Antibody-Polyclonal/A78949
Alexa Fluor 555	Donkey Anti-Mouse	Invitrogen	A31570	IgG	Polyclonal	1:200,	https://www.thermofisher.com/antibody/product/Donkey-anti-Mouse-IgG-H-L-Highly-Cross-Adsorbed-Secondary-Antibody-Polyclonal/A-31570
Alexa Fluor 555	Donkey Anti-Rabbit	Invitrogen	A31572	IgG	Polyclonal	1:200,	https://www.thermofisher.com/antibody/product/Donkey-anti-Rabbit-IgG-H-L-Highly-Cross-Adsorbed-Secondary-Antibody-Polyclonal/A-31572
Alexa Fluor 647	Donkey Anti-Goat	Invitrogen	A21447	IgG	Polyclonal	1:200,	https://www.thermofisher.com/antibody/product/Donkey-anti-Goat-IgG-H-L-Cross-Adsorbed-Secondary-Antibody-Polyclonal/A-21447
