# Supplementary material for: Significant oligodendrocyte progenitor and microglial cell death is a feature of remyelination following toxin-induced experimental demyelination
Source: Brain Commun. 2025 Jan 17;7(1):fcae386. doi: 10.1093/braincomms/fcae386 (PMC11739797; doi:10.1093/braincomms/fcae386)
Supplement: fcae386_Supplementary_Data [file fcae386_supplementary_data.zip › Supplementary_Table_2.xlsx]

## Sheet: Supplementary Table 2
Supplementary Table 2: Cell densities at each timepoint used to create Figure 6.
days post-lesion	Total oligodendrocytes					Total oligodendrocyte progenitor cells					Total microglia/macrophages					TUNEL+ oligodendrocytes					TUNEL+ oligodendrocyte progenitor cells					TUNEL+ microglia/macrophages					Ki67+ oligodendrocyte progenitor cells
0	38258	72539.3	40723	80788.5	35135	41268.8	5357.27	40995.3	5010.94	36703.4	88084.9	122601	122507	126839	139441	102.868	0	637.12	4262.89	218.779	1148.28	0	1655.92	550.541	1410.82	3022.35	158.962	3816.52	313.509	4519.39	70.3183	63.8625	33.5739	51.6151	0
2	30215.6	8214.83	7341.09	24855		6634.21	9885.25	502.219	5513.23		171422	173058	178351			14129.2	2047.82	409.554	14640.1		4712.12	3346.67	45.9222	2693.59		70681.2	56389.5	112660			3342.72	11626.7	2021.12	14640
5	17638.8	54726.2	69128.9			27531.2	30133	95769.3			184560	177492	256245			1129.1	295.896	3996.89			4156.17	198.725	14797.2			137779	25763.7	24667.3			1863.54	14863.1	13721
10	55277.3	41651	13757.7	8337.8	34007.3	16539.4	119316	43044	62938.3	76715.8	255034	267661	146998	175609	225710	7251.52	3372.09	716.265	593.803	1312.4	4045.24	21455.1	5844.72	8347.06	6825.88	37632.4	100843	14390.9	33039.6	69189.1	5902.2	8272.14	5604.45	4810.77	2550.87
14	23528.7	41625.5	14324.4			68680	40111.9	81777.9			257935	371636	371906			469.613	608.455	1149.4			9587.92	4719.43	8626.66			88979.5	78430.9	225318			6013.42	6557.32	278.595
21	29143.9	51103.9	45031.8	56531.4	225002	54097	44897.2	52911.1	44128.6	8238.41	249781	325144	332162	203893	257878	2766.43	5241.14	421.722	7666.09	1528.6	16528.7	17156.8	2397.46	13799.1	0	113261	29340.6	17930.7	105982	10946.6	3080.03	1106.1	5980.2	236.081	165.126
